# Supplementary material for: Analysis of Serum Advanced Glycation Endproducts Reveals Methylglyoxal-Derived Advanced Glycation MG-H1 Free Adduct Is a Risk Marker in Non-Diabetic and Diabetic Chronic Kidney Disease
Source: Int J Mol Sci. 2022 Dec 21;24(1):152. doi: 10.3390/ijms24010152 (PMC9820473; doi:10.3390/ijms24010152)
Supplement: Supplementary file 1 [file ijms-24-00152-s001.zip]

Archive with 1 entries (1 files):
- ijms-2061197-supplementary.pdf
